# Supplementary material for: Differences in drug resistance of HIV-1 genotypes in CSF and plasma and analysis of related factors
Source: Virulence. 2023 Feb 7;14(1):2171632. doi: 10.1080/21505594.2023.2171632 (PMC9908293; doi:10.1080/21505594.2023.2171632)
Supplement: Supplemental Material [file KVIR_A_2171632_SM6259.zip]

Archive with 4 entries (3 files):
- supplementary/
- supplementary/Supplementary Figure 1.docx
- supplementary/Supplementary Table 1.docx
- supplementary/Supplementary Table 2.docx
